# Supplementary material for: Digital Mental Health Interventions for Young People in Rural South Africa: Prospects and Challenges for Implementation
Source: Int J Environ Res Public Health. 2023 Jan 13;20(2):1453. doi: 10.3390/ijerph20021453 (PMC9859354; doi:10.3390/ijerph20021453)
Supplement: Supplementary file 1 [file ijerph-20-01453-s001.zip]

Archive with 1 entries (1 files):
- ijerph-2065977-supplementary.pdf
